# Supplementary material for: Wheat litter and feed with aluminosilicates for improved growth and meat quality in broiler chickens
Source: PeerJ. 2021 Aug 4;9:e11918. doi: 10.7717/peerj.11918 (PMC8349159; doi:10.7717/peerj.11918)
Supplement: Supplemental Information 1 [file peerj-09-11918-s001.xlsx]

## Sheet: carcass meat quality
No. Of wingband	group	live body weight	carcass weight	heart weight	liver weight	gizzard weight	neck weight	skin from neck weight	breast muscles weight	leg muscles weight	skin with subcutaneous fat weight	abdominal fat weight	wings weight	remains weight	dressing percentage	correction	proper correction - remains weight	total muscles weight	% breast muscle	% leg muscles	% total muscles	neck with skin weight	skin with fat weight	total fat	% neck with skin	% skin with fat	% abdominal fat	% total fat	% wings	% remains	total offal weight	pH15	pH24	Lightness of breast	Redness of breast	Yellowness of breast	Lightness of legs	Redness of legs	Yellowness of legs	M1	M2	Drip loss	M1 breast	M2 breast	M1 legs	M2 legs	Water-holding capacity of breast	Water-holding capacity of legs	protien bm
759	I	2980	1781.7	8.7	71.9	32.1	57.8	40	519.7	449.4	131.9	19.7	178.4	374.9	59.7886	9.9	384.8	969.1	29.1688	25.2231	54.3919	97.8	171.9	191.6	5.48914	9.64809	1.10569	10.7538	10.0129	21.5974	112.7	6.5	5.92	53.07	3.07	4.32	52.81	6.1	3.26	256.5	254.6	0.740741	0.3	0.205	0.3	0.195	31.6667	35	22.28
758	I	2760	2138.1	10.8	53.2	24.9	73.7	41.8	633.3	508.9	112.6	15.7	199.8	531.9	77.4674	20.4	552.3	1142.2	29.6198	23.8015	53.4213	115.5	154.4	170.1	5.40199	7.22136	0.734297	7.95566	9.34475	25.8313	88.9	6.1	5.96	46.36	2.86	2.22	47.92	3.21	3	315.1	311.3	1.20597	0.301	0.195	0.301	0.198	35.2159	34.2193	22.34
757	I	2440	1809.3	9.5	60.4	30.2	56.1	31.3	497.7	403.4	126.3	16.5	199.6	461.5	74.1516	16.9	478.4	901.1	27.5079	22.2959	49.8038	87.4	157.6	174.1	4.8306	8.71055	0.911955	9.62251	11.0319	26.4412	100.1	6.33	6.05	50.92	1.66	3.45	47.38	7.92	5.64	244.1	241.9	0.90127	0.299	0.186	0.302	0.188	37.7926	37.7483	22.41
756	I	2380	1835.2	8.2	53	27	65.7	35.4	561.7	381.3	146.1	23.8	176.6	426.1	77.1092	18.5	444.6	943	30.607	20.777	51.384	101.1	181.5	205.3	5.50894	9.88993	1.29686	11.1868	9.62293	24.2262	88.2	6.52	5.9	57.78	0.76	1.14	55.71	7.11	9.87	285.5	282.8	0.945709	0.3	0.205	0.3	0.195	31.6667	35	22.42
755	I	2560	1942.4	9	58	27	68.1	47	637.1	434.6	134.3	13	181.5	406.9	75.875	19.9	426.8	1071.7	32.7996	22.3744	55.174	115.1	181.3	194.3	5.92566	9.33381	0.669275	10.0031	9.34411	21.9728	94	6.04	5.75	47.43	2.98	2.74	45.43	14.92	4.62	314.6	309	1.78004	0.301	0.195	0.301	0.198	35.2159	34.2193	22.42
754	I	2360	1804.2	9.9	43	26.8	43.4	39.9	545.8	386.6	99.7	5.1	189.8	482.5	76.4492	11.4	493.9	932.4	30.2516	21.4278	51.6794	83.3	139.6	144.7	4.617	7.7375	0.282674	8.02018	10.5199	27.375	79.7	5.9	5.8	47.66	2.43	2.55	44.97	9.75	4.77	269.7	262	2.85502	0.299	0.186	0.302	0.188	37.7926	37.7483	22.28
753	I	2800	2078.4	12.5	56.3	29.3	51.1	44.3	589.8	422.7	129	18.2	190.5	622.2	74.2286	10.6	632.8	1012.5	28.3776	20.3378	48.7154	95.4	173.3	191.5	4.59007	8.33814	0.875674	9.21382	9.1657	30.4465	98.1	5.88	5.84	47.62	3.34	3.64	62.25	5.32	7.08	284	279.1	1.72535	0.3	0.205	0.3	0.195	31.6667	35	22.34
752	I	2640	2042.2	9.6	56.6	31.7	63.6	44.1	592.1	466.3	160.2	19	205.9	467.5	77.3561	23.5	491	1058.4	28.9932	22.8332	51.8265	107.7	204.3	223.3	5.27372	10.0039	0.930369	10.9343	10.0823	24.0427	97.9	6.15	5.92	47.15	6.01	4.94	51.61	8.81	2.62	279.39	277.3	0.748058	0.301	0.195	0.301	0.198	35.2159	34.2193	22.41
751	I	2240	1685.8	8.3	45	23.3	54.7	54.7	500.1	379.1	108.8	24.2	160.2	393.5	75.2589	10.5	404	879.2	29.6654	22.4878	52.1533	109.4	163.5	187.7	6.4895	9.69866	1.43552	11.1342	9.50291	23.9649	76.6	6.28	5.86	54.55	1.81	3.58	54.75	5.65	5.32	250	245.5	1.8	0.299	0.186	0.302	0.188	37.7926	37.7483	22.42
750	I	2580	1880.8	10.1	59.8	29.6	57.6	40.8	516.2	423.2	106.1	16.5	173.4	520.8	72.8992	26.2	547	939.4	27.4458	22.5011	49.9468	98.4	146.9	163.4	5.23182	7.81051	0.877286	8.68779	9.21948	29.0834	99.5	6.17	5.85	52.42	4.68	-2.43	49.23	8.69	8.52	260	257	1.15385	0.3	0.195333	0.301	0.193667	34.8889	35.6589	22.42
749	II	2900	2200.3	10.3	72.4	25.5	53.7	36.5	638.7	469	135.5	16.1	187.6	652.8	75.8724	10.4	663.2	1107.7	29.0279	21.3153	50.3431	90.2	172	188.1	4.09944	7.81712	0.731718	8.54883	8.52611	30.1413	108.2	6.26	6.17	45.18	3.98	3.46	49.75	6.33	5.82	328.3	325.2	0.944258	0.301	0.212	0.303	0.186	29.5681	38.6139	22.03
748	II	3160	2452	12	76.6	35	85.2	49	756.4	572	135.3	38.3	219.5	568.7	77.5949	27.6	596.3	1328.4	30.8483	23.3279	54.1762	134.2	184.3	222.6	5.47308	7.51631	1.56199	9.0783	8.95188	24.3189	123.6	6.42	5.63	55.12	2.13	3.8	41.46	10.95	6.7	373.4	364.6	2.35672	0.302	0.212	0.302	0.198	29.8013	34.4371	21.95
747	II	3160	2427.4	12.2	41.9	21.4	66.9	58	733.8	566.9	146.9	29.7	224.1	589	76.8165	12.1	601.1	1300.7	30.2299	23.3542	53.5841	124.9	204.9	234.6	5.14542	8.44113	1.22353	9.66466	9.2321	24.7631	75.5	6.66	5.99	51.25	1.5	2.5	52.35	1.49	2.6	361.6	359.4	0.608407	0.3	0.19	0.3	0.211	36.6667	29.6667	21.98
746	II	3200	2476.5	10.1	65	29	53.8	52.6	666.2	555.7	162.6	30.3	226.7	716.3	77.3906	12.3	728.6	1221.9	26.9009	22.4389	49.3398	106.4	215.2	245.5	4.29639	8.68968	1.2235	9.91318	9.15405	29.4206	104.1	6.33	5.93	46.44	3.74	2.34	44.8	10.37	5.45	324.1	322.4	0.524529	0.301	0.212	0.303	0.186	29.5681	38.6139	22.05
745	II	3040	2225.8	12.8	79.2	33.2	39.9	55	710.1	396.3	172	31.9	230	571.9	73.2171	18.7	590.6	1106.4	31.9031	17.8048	49.708	94.9	227	258.9	4.26364	10.1986	1.43319	11.6318	10.3334	26.5343	125.2	6.27	6.07	45.73	3.03	3.05	41.89	10.69	5.29	361.7	360.3	0.387061	0.302	0.212	0.302	0.198	29.8013	34.4371	21.99
744	II	3080	2411.7	11.8	78.4	32.8	50	55.8	709	551.9	157.5	24.7	228.7	618	78.3019	16.1	634.1	1260.9	29.3983	22.8843	52.2826	105.8	213.3	238	4.38695	8.84438	1.02417	9.86856	9.48294	26.2927	123	6.35	5.86	52.6	3.04	4.99	45.51	11.26	6.27	350.2	347.7	0.713878	0.3	0.19	0.3	0.211	36.6667	29.6667	22.03
743	II	3200	2422	11.6	61.6	25.2	68.1	45.6	769.6	557.8	156.5	29.8	234.8	535.8	75.6875	24	559.8	1327.4	31.7754	23.0306	54.8059	113.7	202.1	231.9	4.69447	8.34434	1.23039	9.57473	9.69447	23.1131	98.4	6.51	6.13	48.72	2.51	3.25	50.99	5.44	3.41	389.3	383.9	1.38711	0.301	0.212	0.303	0.186	29.5681	38.6139	21.95
742	II	3060	2312.6	12.7	57.1	28.2	63.8	29.9	648.5	515.5	133.6	10.2	229.2	667.4	75.5752	14.5	681.9	1164	28.042	22.2909	50.333	93.7	163.5	173.7	4.05172	7.06996	0.441062	7.51103	9.91092	29.4863	98	6.52	6.08	51.18	2.18	5.64	50.36	6.82	8.2	325.5	322.4	0.952381	0.302	0.212	0.302	0.198	29.8013	34.4371	21.98
741	II	3100	2279.7	16.5	67	33.4	45.3	40.7	717.3	486	152.8	5	222.4	608.1	73.5387	2.1	610.2	1203.3	31.4647	21.3186	52.7833	86	193.5	198.5	3.77243	8.48796	0.219327	8.70729	9.75567	26.7667	116.9	6.37	6.04	49.58	3.08	5.01	40.88	12.68	5.44	360	357.9	0.583333	0.3	0.19	0.3	0.211	36.6667	29.6667	22.05
740	II	3080	2366.1	12.2	80.9	29.3	69.3	41.4	757	526.2	144.8	22.2	229.8	530.7	76.8214	44.7	575.4	1283.2	31.9936	22.2391	54.2327	110.7	186.2	208.4	4.67859	7.86949	0.938253	8.80774	9.71218	24.3185	122.4	6.52	6.1	48.83	2.18	3.64	46.21	4.19	3.49	359.6	357.2	0.667408	0.301	0.204667	0.301667	0.198333	32.0044	34.2541	21.99
739	III	3100	2354.3	11.9	54.5	30.9	76.3	45.7	732	533.5	171.5	13.4	201.1	562.4	75.9452	18.4	580.8	1265.5	31.092	22.6607	53.7527	122	217.2	230.6	5.18201	9.22567	0.569171	9.79484	8.54182	24.6698	97.3	6.32	6.07	48.8	1.24	2.3	52.2	3.49	2.84	358.7	355.4	0.919989	0.303	0.198	0.303	0.231	34.6535	23.7624	22.86
738	III	3300	2541.1	17.2	76.5	36.1	86.9	58.4	764.4	583.6	174.9	20.5	234	605	77.003	13.4	618.4	1348	30.0815	22.9664	53.0479	145.3	233.3	253.8	5.718	9.18106	0.806737	9.9878	9.20861	24.3359	129.8	5.84	5.81	47.74	7.26	7.75	46.24	12.5	8.11	376.3	371.2	1.3553	0.297	0.187	0.303	0.18	37.037	40.5941	22.79
737	III	3160	2414.5	11.8	58.6	20	94.6	28.4	802.3	575.5	137.2	8.5	233.3	515	76.4082	19.7	534.7	1377.8	33.2284	23.8352	57.0636	123	165.6	174.1	5.09422	6.85856	0.35204	7.2106	9.66246	22.1454	90.4	6.5	5.82	50.75	2.94	1.03	41.44	8.38	3.98	396.7	394.8	0.478951	0.302	0.207	0.3	0.19	31.457	36.6667	22.83
736	III	3220	2448	13.9	67.5	29.5	63.7	52.9	802.3	524	157.9	18.2	211.3	596.2	76.0248	21.5	617.7	1326.3	32.7737	21.4052	54.1789	116.6	210.8	229	4.76307	8.61111	0.743464	9.35458	8.63154	25.2328	110.9	6.33	5.82	46.8	3.72	5.7	39.54	9.79	4.52	350.1	346.9	0.914025	0.303	0.198	0.303	0.231	34.6535	23.7624	22.87
735	III	3280	2542.3	14.3	67.1	31.6	70.8	62.6	838.5	538	139.6	15.7	216.7	647.2	77.5091	13.2	660.4	1376.5	32.9819	21.1619	54.1439	133.4	202.2	217.9	5.24722	7.95343	0.617551	8.57098	8.52378	25.9765	113	6.14	5.87	49.68	2.14	-1.62	49.89	4.8	6.63	419.6	411.1	2.02574	0.297	0.187	0.303	0.18	37.037	40.5941	22.93
734	III	3120	2420.5	10	47.5	31.4	42.9	59.9	742	500.3	157.3	30.8	229.7	622.7	77.5801	34.9	657.6	1242.3	30.6548	20.6693	51.3241	102.8	217.2	248	4.24706	8.97335	1.27246	10.2458	9.48977	27.1679	88.9	5.95	5.84	50.09	1.87	4.18	45.56	13.43	7.36	366.4	362.8	0.982533	0.302	0.207	0.3	0.19	31.457	36.6667	22.86
733	III	3420	2601.7	13.9	72.5	33.6	78.2	66.7	762.6	580.8	167.4	24	227.2	664.2	76.0731	30.6	694.8	1343.4	29.3116	22.3239	51.6355	144.9	234.1	258.1	5.56944	8.99796	0.922474	9.92044	8.73275	26.7056	120	6.2	6.04	46.74	7.46	3.12	49.25	8.26	5.64	394.8	391.3	0.886525	0.303	0.198	0.303	0.231	34.6535	23.7624	22.79
732	III	3200	2489	11.8	60.9	28	68.2	60	879	549	144	23	174.2	569.6	77.7812	22	591.6	1428	35.3154	22.0571	57.3724	128.2	204	227	5.15066	8.19606	0.924066	9.12013	6.99879	23.7686	100.7	6.29	6.23	47.76	1.28	2.67	50.54	4.85	3.86	439.1	436.2	0.660442	0.297	0.187	0.303	0.18	37.037	40.5941	22.83
731	III	3280	2614.5	12.6	59.5	31	80.7	77.3	870.1	564.8	187	16.6	220.3	572.4	79.7104	25.3	597.7	1434.9	33.2798	21.6026	54.8824	158	264.3	280.9	6.04322	10.109	0.634921	10.7439	8.42609	22.861	103.1	6.23	6.1	47.09	2.95	4.64	43.8	10.42	7.3	439.2	435	0.956284	0.302	0.207	0.3	0.19	31.457	36.6667	22.87
730	III	3220	2430.8	13.6	80.3	27.1	71.1	52.9	779.7	527.5	146.8	18.6	222.9	590.3	75.4907	21	611.3	1307.2	32.0759	21.7007	53.7765	124	199.7	218.3	5.1012	8.2154	0.76518	8.98058	9.16982	25.1481	121	6.33	6.01	45.25	2.6	1.15	49.4	4.48	2.07	401.6	399.3	0.572709	0.300667	0.197333	0.302	0.200333	34.3681	33.6645	22.93
729	IV	3260	2532	13.8	51.9	27.5	78.8	58.2	753.7	622.1	177.8	20	227.3	572.4	77.6687	21.7	594.1	1375.8	29.767	24.5695	54.3365	137	236	256	5.41074	9.3207	0.789889	10.1106	8.97709	23.4637	93.2	6.37	5.93	51.81	3.22	4.72	46.32	6.11	2.29	376.9	373.3	0.955161	0.303	0.201	0.3	0.206	33.6634	31.3333	22.1
728	IV	3320	2538.8	12.6	73	28.4	63.3	50.8	725.5	541.1	159.6	26.7	215.3	736	76.4699	20.5	756.5	1266.6	28.5765	21.3132	49.8897	114.1	210.4	237.1	4.49425	8.28738	1.05168	9.33906	8.48038	29.7975	114	6.25	5.99	49.34	2.31	7.13	48.59	8.17	3.97	370.5	368.8	0.458839	0.304	0.19	0.3	0.203	37.5	32.3333	22.12
727	IV	3260	2446.7	14.3	66.3	25	69.8	58.6	761.3	563.4	143.2	14.1	237.4	576.5	75.0521	22.4	598.9	1324.7	31.1154	23.0269	54.1423	128.4	201.8	215.9	5.24788	8.24784	0.576286	8.82413	9.70287	24.4779	105.6	6.2	5.98	50.71	2.03	4.41	44.72	12.66	6.77	386.2	383.8	0.62144	0.298	0.199	0.302	0.191	33.2215	36.755	22.19
726	IV	3220	2409.8	13.4	76.6	33.4	66.8	72.1	746.2	527.4	134.6	27	206	610.9	74.8385	18.8	629.7	1273.6	30.9652	21.8856	52.8509	138.9	206.7	233.7	5.76396	8.57748	1.12042	9.6979	8.54843	26.1308	123.4	5.95	5.89	52.13	2.64	5.97	45.85	11.11	6.28	407.3	403	1.05573	0.303	0.201	0.3	0.206	33.6634	31.3333	22.12
725	IV	3320	2482.8	14.6	63.8	23.1	82.6	54.2	805.2	555.6	158.1	21.9	237.4	545.4	74.7831	22.4	567.8	1360.8	32.4311	22.378	54.8091	136.8	212.3	234.2	5.50991	8.55083	0.882069	9.4329	9.56179	22.8693	101.5	6.05	5.99	44.9	3.62	3.09	46.42	9.18	7.23	374.4	372	0.641026	0.304	0.19	0.3	0.203	37.5	32.3333	22.2
724	IV	3200	2656.2	10.8	77	28.1	84.7	63.7	853.8	609.3	157.5	15	235.2	517.9	83.0062	119.1	637	1463.1	32.1437	22.9388	55.0824	148.4	221.2	236.2	5.58693	8.32769	0.564717	8.8924	8.85475	23.9816	115.9	6.07	5.7	52.79	1.62	2.49	53.37	5.22	3.96	433.4	430.2	0.738348	0.298	0.199	0.302	0.191	33.2215	36.755	22.1
723	IV	3160	2453.7	12.5	62.7	36.8	112.3	58.3	769.7	560.5	141.3	21.6	232.9	542.3	77.6487	14.8	557.1	1330.2	31.369	22.8431	54.212	170.6	199.6	221.2	6.95277	8.13465	0.880303	9.01496	9.49179	22.7045	112	6.02	6	48.13	2.89	6.14	54.38	7.18	-2.56	363.5	360.9	0.715268	0.303	0.201	0.3	0.206	33.6634	31.3333	22.12
722	IV	3160	2521.7	11.6	67.9	31.5	94.6	64.7	831.2	574.1	187.5	15.6	213.5	521.9	79.8006	18.6	540.5	1405.3	32.9619	22.7664	55.7283	159.3	252.2	267.8	6.31717	10.0012	0.61863	10.6198	8.46651	21.434	111	6.19	6.01	53.09	3.99	3.57	41.31	8.34	3.38	424.9	420.7	0.988468	0.304	0.19	0.3	0.203	37.5	32.3333	22.19
721	IV	3220	2516.4	13.8	77.4	26.7	91.1	60.7	768.4	525.4	174.4	17.2	235	624.4	78.1491	19.8	644.2	1293.8	30.5357	20.879	51.4147	151.8	235.1	252.3	6.03243	9.34271	0.683516	10.0262	9.33874	25.6001	117.9	6.2	5.86	47.37	3.81	4.52	42.15	13.18	3.83	388.8	386.4	0.617284	0.298	0.199	0.302	0.191	33.2215	36.755	22.12
720	IV	2660	2155.3	12.1	52.3	29.9	57.4	58.5	697.2	421.6	123	28.8	204.6	527.7	81.0263	36.5	564.2	1118.8	32.3482	19.5611	51.9092	115.9	181.5	210.3	5.37744	8.4211	1.33624	9.75734	9.49288	26.1773	94.3	6.3	6.14	43.64	4.11	2.32	45.81	8.16	5.3	342.8	341.1	0.495916	0.301667	0.196667	0.300667	0.2	34.8066	33.4812	22.2
719	V	3160	2464.6	11.9	50.6	29.8	88.2	74	792.4	570.3	190.3	11.9	212.3	509.7	77.9937	15.5	525.2	1362.7	32.1513	23.1397	55.2909	162.2	264.3	276.2	6.58119	10.7238	0.482837	11.2067	8.61397	21.3097	92.3	6.26	5.9	54.07	3.12	6.65	45.45	6.91	5.99	389.5	384.2	1.36072	0.3	0.203	0.302	0.151	32.3333	50	22.36
718	V	3180	2451	12.8	61.7	29	84.7	50.3	751	543.2	138.5	9.8	220.7	618.6	77.0755	34.2	652.8	1294.2	30.6406	22.1624	52.8029	135	188.8	198.6	5.50796	7.70298	0.399837	8.10282	9.00449	26.634	103.5	6.23	6	52.14	1.01	0.35	47.55	6.36	4.86	361.1	359.9	0.332318	0.305	0.2	0.303	0.204	34.4262	32.6733	22.34
717	V	3100	2355.9	10.6	73.4	36.8	76.9	45.3	643.3	496.4	158	30.5	213.2	677.9	75.9968	14.4	692.3	1139.7	27.3059	21.0705	48.3764	122.2	203.3	233.8	5.18698	8.6294	1.29462	9.92402	9.04962	29.3858	120.8	6.03	5.77	53.14	2.33	3.59	49.43	8.04	6.01	326.3	324	0.704873	0.3	0.188	0.3	0.182	37.3333	39.3333	22.42
716	V	3140	2429.4	12.1	60.6	23.2	64	79.8	685	450.7	153	28.4	232.2	614.4	77.3694	121.9	736.3	1135.7	28.1963	18.5519	46.7482	143.8	232.8	261.2	5.91916	9.58261	1.16901	10.7516	9.55792	30.3079	95.9	6	5.92	48.66	3.45	6.2	47.2	6.84	5.13	385.6	380.7	1.27075	0.3	0.203	0.302	0.151	32.3333	50	22.29
715	V	3240	2532.9	11.4	67.3	30.5	46.1	52.7	752.3	526.8	153.7	28.9	210.4	735.7	78.1759	26.3	762	1279.1	29.7011	20.7983	50.4994	98.8	206.4	235.3	3.90067	8.14876	1.14098	9.28975	8.30668	30.0841	109.2	6.43	5.97	47.52	3.87	3.73	49.91	5.12	6.6	368	365.3	0.733696	0.305	0.2	0.303	0.204	34.4262	32.6733	22.32
714	V	3060	2319.3	10.7	82.9	35.9	80.4	61.2	746.9	508	150.8	20.6	226	505.3	75.7941	20.1	525.4	1254.9	32.2037	21.9032	54.1068	141.6	212	232.6	6.10529	9.14069	0.888199	10.0289	9.74432	22.6534	129.5	6.5	6.15	48.75	1.13	3.7	43.54	12.67	5.76	348	346.2	0.517241	0.3	0.188	0.3	0.182	37.3333	39.3333	22.36
713	V	2980	2242.3	11.6	64.7	27.5	82.4	59.9	644.9	543.6	179	23.5	202.9	484.8	75.245	21.3	506.1	1188.5	28.7606	24.243	53.0036	142.3	238.9	262.4	6.34616	10.6542	1.04803	11.7023	9.04874	22.5706	103.8	5.87	5.86	52.55	2.29	0.18	42.46	13.06	4.72	333.7	331.3	0.719209	0.3	0.203	0.302	0.151	32.3333	50	22.34
712	V	3020	2425.7	8.2	47.2	22.5	53.3	46.3	783.3	566.2	170	10.2	216.9	564	80.3212	15.5	579.5	1349.5	32.2917	23.3417	55.6334	99.6	216.3	226.5	4.10603	8.91701	0.420497	9.33751	8.94175	23.89	77.9	6.22	6.02	52.76	1.27	3.5	51.86	5.19	5.43	374.4	369	1.44231	0.305	0.2	0.303	0.204	34.4262	32.6733	22.42
711	V	2920	2308.4	12.2	49.2	25.3	84.9	48.7	682.6	537.2	164.4	10.8	212.7	551.2	79.0548	15.9	567.1	1219.8	29.5703	23.2715	52.8418	133.6	213.1	223.9	5.78756	9.2315	0.467857	9.69936	9.21417	24.5668	86.7	6.36	5.98	49.35	2.8	0.93	49.14	3.5	4.48	326.8	323.4	1.04039	0.3	0.188	0.3	0.182	37.3333	39.3333	22.29
710	V	3000	2351.2	14.4	67.6	26.1	39	39	796.4	509.6	158	30.2	213.2	502.9	78.3733	62.9	565.8	1306	33.8721	21.674	55.5461	78	197	227.2	3.31745	8.3787	1.28445	9.66315	9.06771	24.0643	108.1	6	5.99	49.51	3.76	1.47	46.96	6.43	2.9	353.6	350.4	0.904977	0.301667	0.197	0.301667	0.179	34.6961	40.663	22.32
[truncated: 9 more columns]
